# Supplementary material for: Impact of COVID-19 Pandemic on Children Visiting Emergency Department for Mental Illness: A Multicenter Database Analysis from Korea
Source: Children (Basel). 2022 Aug 11;9(8):1208. doi: 10.3390/children9081208 (PMC9406735; doi:10.3390/children9081208)
Supplement: Supplementary file 1 [file children-09-01208-s001.zip]

Archive with 1 entries (1 files):
- children-1842108-supplementary.pdf
